# Supplementary material for: Potential distribution of dominant malaria vector species in tropical region under climate change scenarios
Source: PLoS One. 2019 Jun 19;14(6):e0218523. doi: 10.1371/journal.pone.0218523 (PMC6583992; doi:10.1371/journal.pone.0218523)
Supplement: S1 File — (XLSX) [file pone.0218523.s005.xlsx]

## Sheet: Variables_Contribution_RCP8.5
	Analysis of variable contributions: RCP8.5
				1. Anopheles gambiae sensu lato
1a. Relative contributions of the environmental variables							1b. Jackknife test of variable importance - training gain
	Variable	Variable code	Percent contribution	Permutation importance
	Precipitation of Coldest Quarter	bio_19	16	18.7
	Land use Land cover of Nigeria	lulc_nig	15.5	5.2
	Minimum Temperature of Coldest Month	bio_6	14.6	10.9
	Annual Mean Temperature	bio_1	14.1	0.3
	Precipitation of Driest Quarter	bio_17	10.6	11.5
	Mean Temperature of Wettest Quarter	bio_8	6.5	12.1
	Temperature Annual Range (BIO5-BIO6)	bio_7	3.3	0.4
	Mean Diurnal Range (Mean of monthly (max temp - min temp))	bio_2	3	9.6
	Mean Temperature of Driest Quarter	bio_9	2.8	14.3
	Precipitation of Wettest Quarter	bio_16	2.6	4.4
	Digital Elevation Model of Nigeria (Land Surface Terrain)	dem_nig	2.5	1.2
	Isothermality (BIO2/BIO7)100	bio_3	2.1	5.2
	Precipitation of Wettest Month	bio_13	1.5	3.2
	Maximum Temperature of Warmest Month	bio_5	0.8	0.9
	Precipitation of Driest Month	bio_14	0.7	0.2
	Mean Temperature of Warmest Quarter	bio_10	0.7	0
	Annual Precipitation	bio_12	0.7	0.3
	Precipitation Seasonality (Coefficient of Variation)	bio_15	0.5	0
	Temperature Seasonality (standard deviation)100	bio_4	0.4	0.6
	Precipitation of Warmest Quarter	bio_18	0.3	0.6
	Mean Temperature of Coldest Quarter	bio_11	0.2	0.1
1c. Jackknife test of variable importance - test gain										1d. Jackknife test of variable importance - AUC
				2. Anopheles gambiae sensu stricto
2a. Relative contributions of the environmental variables							2b. Jackknife test of variable importance - training gain
	Variable	Variable code	Percent contribution	Permutation importance
	Precipitation of Driest Quarter	bio_17	24.1	22.6
	Mean Diurnal Range (Mean of monthly (max temp - min temp))	bio_2	21.4	9.4
	Land use Land cover of Nigeria	lulc_nig	19.4	25.1
	Precipitation of Coldest Quarter	bio_19	10.6	17.6
	Mean Temperature of Driest Quarter	bio_9	8.3	1.7
	Precipitation Seasonality (Coefficient of Variation)	bio_15	3.9	1.7
	Minimum Temperature of Coldest Month	bio_6	3.2	1.3
	Precipitation of Driest Month	bio_14	2.1	1.7
	Precipitation of Wettest Month	bio_13	1.5	0.4
	Digital Elevation Model of Nigeria (Land Surface Terrain)	dem_nig	1.1	0.8
	Isothermality (BIO2/BIO7)100	bio_3	0.8	5.6
	Temperature Annual Range (BIO5-BIO6)	bio_7	0.8	0.4
	Precipitation of Warmest Quarter	bio_18	0.7	3
	Maximum Temperature of Warmest Month	bio_5	0.5	2.7
	Mean Temperature of Wettest Quarter	bio_8	0.4	2.7
	Mean Temperature of Coldest Quarter	bio_11	0.4	1.4
	Mean Temperature of Warmest Quarter	bio_10	0.3	0
	Temperature Seasonality (standard deviation)100	bio_4	0.3	0
	Annual Mean Temperature	bio_1	0.2	0.5
	Annual Precipitation	bio_12	0.1	0.8
	Precipitation of Wettest Quarter	bio_16	0	0.4
2c. Jackknife test of variable importance - test gain										2d. Jackknife test of variable importance - AUC
				3. Anopheles arabiensis
3a. Relative contributions of the environmental variables								3b. Jackknife test of variable importance - training gain
	Variable	Variable code	Percent contribution	Permutation importance
	Precipitation of Driest Quarter	bio_17	40.6	21.7
	Precipitation of Coldest Quarter	bio_19	13	16.4
	Land use Land cover of Nigeria	lulc_nig	12.4	11.9
	Precipitation Seasonality (Coefficient of Variation)	bio_15	10	3.1
	Mean Diurnal Range (Mean of monthly (max temp - min temp))	bio_2	7.1	3.1
	Mean Temperature of Driest Quarter	bio_9	4.4	2.4
	Mean Temperature of Wettest Quarter	bio_8	2.7	7.5
	Precipitation of Warmest Quarter	bio_18	1.7	5.3
	Annual Precipitation	bio_12	1.7	4.2
	Precipitation of Driest Month	bio_14	1.4	1.1
	Isothermality (BIO2/BIO7)100	bio_3	1.2	11.2
	Temperature Seasonality (standard deviation)100	bio_4	0.8	0.4
	Temperature Annual Range (BIO5-BIO6)	bio_7	0.7	0.7
	Minimum Temperature of Coldest Month	bio_6	0.7	1.2
	Digital Elevation Model of Nigeria (Land Surface Terrain)	dem_nig	0.5	1.4
	Precipitation of Wettest Quarter	bio_16	0.4	2.1
	Precipitation of Wettest Month	bio_13	0.3	0.3
	Maximum Temperature of Warmest Month	bio_5	0.2	4.7
	Annual Mean Temperature	bio_1	0.1	0.1
	Mean Temperature of Coldest Quarter	bio_11	0.1	1.1
	Mean Temperature of Warmest Quarter	bio_10	0	0.3
3c. Jackknife test of variable importance - test gain										3d. Jackknife test of variable importance - AUC

## Sheet: Variables_Contribution_RCP2.6
	Analysis of variable contributions: RCP2.6
				1. Anopheles gambiae sensu lato
1a. Relative contributions of the environmental variables							1b. Jackknife test of variable importance - training gain
	Variable	Variable code	Percent contribution	Permutation importance
	Minimum Temperature of Coldest Month	bio_6	16.6	12.2
	Precipitation of Coldest Quarter	bio_19	16.2	19.2
	Annual Mean Temperature	bio_1	14.6	0.2
	Land use Land cover of Nigeria	lulc_nig	12.8	3.8
	Precipitation of Driest Quarter	bio_17	8.5	10.3
	Mean Temperature of Wettest Quarter	bio_8	8.2	14.7
	Digital Elevation Model of Nigeria (Land Surface Terrain)	dem_nig	3.9	1.5
	Mean Temperature of Driest Quarter	bio_9	3.7	15.5
	Precipitation of Wettest Quarter	bio_16	3.2	6.4
	Isothermality (BIO2/BIO7)100	bio_3	2.2	5.1
	Mean Diurnal Range (Mean of monthly (max temp - min temp))	bio_2	1.6	7.5
	Temperature Annual Range (BIO5-BIO6)	bio_7	1.4	0.2
	Precipitation Seasonality (Coefficient of Variation)	bio_15	1.2	0.3
	Annual Precipitation	bio_12	0.9	0
	Precipitation of Driest Month	bio_14	0.5	0.2
	Maximum Temperature of Warmest Month	bio_5	0.5	1
	Mean Temperature of Coldest Quarter	bio_11	0.4	0
	Precipitation of Wettest Month	bio_13	0.4	1.2
	Mean Temperature of Warmest Quarter	bio_10	0.4	0
	Precipitation of Warmest Quarter	bio_18	0.3	0.5
	Temperature Seasonality (standard deviation)100	bio_4	0.3	0.1
1c. Jackknife test of variable importance - test gain										1d. Jackknife test of variable importance - AUC
				2. Anopheles gambiae sensu stricto
2a. Relative contributions of the environmental variables							2b. Jackknife test of variable importance - training gain
	Variable	Variable code	Percent contribution	Permutation importance
	Precipitation of Driest Quarter	bio_17	25.7	24.3
	Mean Diurnal Range (Mean of monthly (max temp - min temp))	bio_2	22.8	3.8
	Land use Land cover of Nigeria	lulc_nig	18.4	26.6
	Precipitation of Coldest Quarter	bio_19	10.1	16.1
	Mean Temperature of Driest Quarter	bio_9	8.5	0.5
	Minimum Temperature of Coldest Month	bio_6	2.9	2.8
	Precipitation Seasonality (Coefficient of Variation)	bio_15	2.8	1.3
	Precipitation of Wettest Month	bio_13	1.6	0.3
	Isothermality (BIO2/BIO7)100	bio_3	1.3	8.6
	Precipitation of Warmest Quarter	bio_18	1	2.6
	Digital Elevation Model of Nigeria (Land Surface Terrain)	dem_nig	0.9	0.5
	Mean Temperature of Wettest Quarter	bio_8	0.9	2.7
	Precipitation of Driest Month	bio_14	0.8	1.3
	Temperature Annual Range (BIO5-BIO6)	bio_7	0.8	2
	Mean Temperature of Coldest Quarter	bio_11	0.5	1.6
	Maximum Temperature of Warmest Month	bio_5	0.4	2.2
	Mean Temperature of Warmest Quarter	bio_10	0.3	0
	Temperature Seasonality (standard deviation)100	bio_4	0.1	0.2
	Annual Mean Temperature	bio_1	0.1	0.5
	Annual Precipitation	bio_12	0.1	1.9
	Precipitation of Wettest Quarter	bio_16	0	0
2c. Jackknife test of variable importance - test gain										2d. Jackknife test of variable importance - AUC
				3. Anopheles arabiensis
3a. Relative contributions of the environmental variables								3b. Jackknife test of variable importance - training gain
	Variable	Variable code	Percent contribution	Permutation importance
	Precipitation of Driest Quarter	bio_17	40.2	24
	Precipitation of Coldest Quarter	bio_19	14.1	17.9
	Land use Land cover of Nigeria	lulc_nig	12.8	12.3
	Mean Diurnal Range (Mean of monthly (max temp - min temp))	bio_2	9	4.7
	Precipitation Seasonality (Coefficient of Variation)	bio_15	8.2	2.5
	Mean Temperature of Driest Quarter	bio_9	3.8	1.3
	Mean Temperature of Wettest Quarter	bio_8	2.3	6.2
	Precipitation of Warmest Quarter	bio_18	1.9	5.2
	Annual Precipitation	bio_12	1.7	4
	Temperature Annual Range (BIO5-BIO6)	bio_7	1	5.1
	Precipitation of Driest Month	bio_14	0.9	0.7
	Temperature Seasonality (standard deviation)100	bio_4	0.9	0.1
	Isothermality (BIO2/BIO7)100	bio_3	0.8	6.3
	Minimum Temperature of Coldest Month	bio_6	0.6	1.8
	Digital Elevation Model of Nigeria (Land Surface Terrain)	dem_nig	0.5	1.6
	Precipitation of Wettest Quarter	bio_16	0.5	2.8
	Mean Temperature of Coldest Quarter	bio_11	0.3	2.4
	Maximum Temperature of Warmest Month	bio_5	0.2	0.9
	Precipitation of Wettest Month	bio_13	0.2	0.3
	Annual Mean Temperature	bio_1	0.1	0.2
	Mean Temperature of Warmest Quarter	bio_10	0	0
3c. Jackknife test of variable importance - test gain										3d. Jackknife test of variable importance - AUC

## Sheet: AUC
				Receiver operating characteristic (ROC) curve - AUC: RCP8.5
	1. Anopheles gambiae sensu lato							2. Anopheles gambiae sensu stricto							3. Anopheles arabiensis
				Receiver operating characteristic (ROC) curve - AUC: RCP2.6
